# Supplementary material for: Turning sound and force into light with AlN:Mn2+ mechanoluminescence
Source: Sci Adv. 2026 Jun 26;12(26):eaed5469. doi: 10.1126/sciadv.aed5469 (PMC13308619; doi:10.1126/sciadv.aed5469)
Supplement: Supplementary file 2 — Movies S1 to S6 [file sciadv.aed5469_movies_s1_to_s6.zip]

Archive with 6 entries (6 files):
- aed5469_movie_s1.mp4
- aed5469_movie_s2.mp4
- aed5469_movie_s3.mp4
- aed5469_movie_s4.mp4
- aed5469_movie_s5.mp4
- aed5469_movie_s6.mp4
